# Supplementary material for: Re-appraisal of Nertera (Rubiaceae) in Taiwan
Source: PhytoKeys. 2021 Sep 20;182:83–91. doi: 10.3897/phytokeys.182.70685 (PMC8476481; doi:10.3897/phytokeys.182.70685)
Supplement: XML Treatment for Nertera [file phytokeys.182.70685-treatment1.xml]

<!DOCTYPE tp:taxon-treatment
  PUBLIC "-//TaxonX//DTD Taxonomic Treatment Publishing DTD v0 20100105//EN" "tax-treatment-NSO.dtd">
<tp:taxon-treatment xmlns:tp="http://www.plazi.org/taxpub"><tp:treatment-meta><kwd-group><label>Taxon classification</label><kwd><named-content xmlns:xlink="http://www.w3.org/1999/xlink" content-type="kingdom">Plantae</named-content></kwd><kwd><named-content xmlns:xlink="http://www.w3.org/1999/xlink" content-type="order">Gentianales</named-content></kwd><kwd><named-content xmlns:xlink="http://www.w3.org/1999/xlink" content-type="family">Rubiaceae</named-content></kwd></kwd-group><mixed-citation publication-type="journal"><person-group><name><surname>Chen</surname><given-names>Wei-Chih</given-names></name><name><surname>Wang</surname><given-names>Chih-Chiang</given-names></name><name><surname>Chang</surname><given-names>Kun-Cheng</given-names></name></person-group><article-title>Re-appraisal of <italic><tp:taxon-name><tp:taxon-name-part taxon-name-part-type="genus" reg="Nertera">Nertera</tp:taxon-name-part></tp:taxon-name></italic> (<tp:taxon-name><tp:taxon-name-part taxon-name-part-type="family">Rubiaceae</tp:taxon-name-part></tp:taxon-name>) in Taiwan</article-title><source>PhytoKeys</source><day>20</day><month>9</month><year>2021</year><volume>182</volume><fpage>83</fpage><lpage>91</lpage><pub-id pub-id-type="doi">10.3897/phytokeys.182.70685</pub-id></mixed-citation></tp:treatment-meta><tp:nomenclature><tp:taxon-name>
              <object-id xmlns:xlink="http://www.w3.org/1999/xlink" content-type="arpha" xlink:type="simple">CA986DF7-E4EF-5A9C-8CB3-0EA28B5EA32E</object-id>
              <tp:taxon-name-part taxon-name-part-type="genus" reg="Nertera">Nertera</tp:taxon-name-part>
            </tp:taxon-name><tp:taxon-authority>Banks ex Gaertner, Fruct. Sem. Pl. 1: 124. 1788</tp:taxon-authority><tp:taxon-status xmlns:xlink="http://www.w3.org/1999/xlink" xlink:type="simple">nom. cons.</tp:taxon-status><tp:nomenclature-citation-list><tp:nomenclature-citation><tp:taxon-name>
                  <tp:taxon-name-part taxon-name-part-type="genus" reg="Erythrodanum">Erythrodanum</tp:taxon-name-part>
                </tp:taxon-name><comment>Thouars, Mélang. Bot. 9: 41. 1811.</comment></tp:nomenclature-citation><tp:nomenclature-citation><tp:taxon-name>
                  <tp:taxon-name-part taxon-name-part-type="genus" reg="Gomozia">Gomozia</tp:taxon-name-part>
                </tp:taxon-name><comment>
                  
                    Mutis
                   ex L. f., Suppl. Pl. 17, 129. 1781.</comment></tp:nomenclature-citation></tp:nomenclature-citation-list></tp:nomenclature><tp:treatment-sec sec-type="notes" id="SECID0ESMAE"><title>Note.</title><p>About 7–15 species in tropical Asia, Pacific Islands and America; 2 species in Taiwan.</p></tp:treatment-sec></tp:taxon-treatment>
