# Supplementary material for: Re-appraisal of Nertera (Rubiaceae) in Taiwan
Source: PhytoKeys. 2021 Sep 20;182:83–91. doi: 10.3897/phytokeys.182.70685 (PMC8476481; doi:10.3897/phytokeys.182.70685)
Supplement: XML Treatment for Nertera nigricarpa [file phytokeys.182.70685-treatment2.xml]

<!DOCTYPE tp:taxon-treatment
  PUBLIC "-//TaxonX//DTD Taxonomic Treatment Publishing DTD v0 20100105//EN" "tax-treatment-NSO.dtd">
<tp:taxon-treatment xmlns:tp="http://www.plazi.org/taxpub"><tp:treatment-meta><kwd-group><label>Taxon classification</label><kwd><named-content xmlns:xlink="http://www.w3.org/1999/xlink" content-type="kingdom">Plantae</named-content></kwd><kwd><named-content xmlns:xlink="http://www.w3.org/1999/xlink" content-type="order">Gentianales</named-content></kwd><kwd><named-content xmlns:xlink="http://www.w3.org/1999/xlink" content-type="family">Rubiaceae</named-content></kwd></kwd-group><mixed-citation publication-type="journal"><person-group><name><surname>Chen</surname><given-names>Wei-Chih</given-names></name><name><surname>Wang</surname><given-names>Chih-Chiang</given-names></name><name><surname>Chang</surname><given-names>Kun-Cheng</given-names></name></person-group><article-title>Re-appraisal of <italic><tp:taxon-name><tp:taxon-name-part taxon-name-part-type="genus" reg="Nertera">Nertera</tp:taxon-name-part></tp:taxon-name></italic> (<tp:taxon-name><tp:taxon-name-part taxon-name-part-type="family">Rubiaceae</tp:taxon-name-part></tp:taxon-name>) in Taiwan</article-title><source>PhytoKeys</source><day>20</day><month>9</month><year>2021</year><volume>182</volume><fpage>83</fpage><lpage>91</lpage><pub-id pub-id-type="doi">10.3897/phytokeys.182.70685</pub-id></mixed-citation></tp:treatment-meta><tp:nomenclature><tp:taxon-name>
              <object-id xmlns:xlink="http://www.w3.org/1999/xlink" content-type="arpha" xlink:type="simple">9DCE0E7A-6EE0-54DF-9EC2-9B59ED79B911</object-id>
              <tp:taxon-name-part taxon-name-part-type="genus" reg="Nertera">Nertera</tp:taxon-name-part>
              <tp:taxon-name-part taxon-name-part-type="species" reg="nigricarpa">nigricarpa</tp:taxon-name-part>
            </tp:taxon-name><tp:taxon-authority>Hayata, Journ. Coll. Sci. Univ. Tokyo 25 (19): 115. 1908 (Fl. Mont. Form.); Icon. Pl. Form. 7: 32. 1918; Chao, Fl. Taiwan 4: 315. pl. 1020. 1978; Ko, Fl. Reipubl. Popularis Sin. 71 (2): 164.</tp:taxon-authority><xref ref-type="fig" rid="F1">Figs 1a, c, e, g</xref><xref ref-type="fig" rid="F2">, 2</xref><xref ref-type="table" rid="T1">; Table 1</xref><tp:nomenclature-citation-list><tp:nomenclature-citation><tp:taxon-name>
                  <tp:taxon-name-part taxon-name-part-type="genus" reg="Nertera">Nertera</tp:taxon-name-part>
                  <tp:taxon-name-part taxon-name-part-type="species" reg="granadensis">granadensis</tp:taxon-name-part>
                </tp:taxon-name><comment>auct. non Druce: Liu &amp; Yang, Fl. Taiwan Second 4: 306. pro parte.</comment></tp:nomenclature-citation></tp:nomenclature-citation-list></tp:nomenclature><tp:treatment-sec sec-type="notes" id="SECID0EUOAE"><title>Notes.</title><p>Creeping glabrous herbs; branches slender, 5–20 cm long. Leaves reniform to broad-ovate or deltoid, papery to thick-papery, 6–13 mm long, 4–8 mm wide; apex obtuse to acute, base cordate or truncate, margins entire without undulating; petioles 2–7 mm long; secondary veins 2–3 on each side of mid-vein, usually not apparent on upper surface but, if visible, slightly convex, slightly impressed on lower surface; stipules lanceolate to triangular, membranous, ca. 1.3 mm long and 0.9 mm wide. Flowers sessile, solitary, terminal, ca. 1.5 mm long and 1.5 mm wide; calyx truncate, glabrous; corolla purple-black, lobes 4, deltoid to ovate, ca. 0.6 mm long and 0.5 mm wide, apex acute; stamens 4, anthers ovate, ca. 0.36 mm long and 0.2 mm in diameter, filaments ca. 0.4 mm long; ovary ellipsoid, two-celled, each with one ovule; two styles, free, ca. 1 mm long. Fruit globose drupe, 3–5 mm in diameter, black at maturity; two seeds, dark-purple, ovate to long-ovate, 2–3 mm long, 1.7–2 mm wide, surfaces striated.</p><table-wrap id="T1" position="float" orientation="portrait"><label>Table 1.</label><caption><p>Comparison of Taiwanese <italic><tp:taxon-name><tp:taxon-name-part taxon-name-part-type="genus" reg="Nertera">Nertera</tp:taxon-name-part></tp:taxon-name></italic> native species and the excluded species <italic><tp:taxon-name><tp:taxon-name-part taxon-name-part-type="genus" reg="Nertera">Nertera</tp:taxon-name-part><tp:taxon-name-part taxon-name-part-type="species" reg="granadensis">granadensis</tp:taxon-name-part></tp:taxon-name></italic>.</p></caption><table id="TID0EHSAE" rules="all"><tbody><tr><th rowspan="1" colspan="1"/><th rowspan="1" colspan="1">
                      <italic><tp:taxon-name>
                          <tp:taxon-name-part taxon-name-part-type="genus" reg="Nertera">Nertera</tp:taxon-name-part>
                          <tp:taxon-name-part taxon-name-part-type="species" reg="granadensis">granadensis</tp:taxon-name-part>
                        </tp:taxon-name></italic>
                    </th><th rowspan="1" colspan="1">
                      <italic><tp:taxon-name>
                          <tp:taxon-name-part taxon-name-part-type="genus" reg="Nertera">Nertera</tp:taxon-name-part>
                          <tp:taxon-name-part taxon-name-part-type="species" reg="taiwaniana">taiwaniana</tp:taxon-name-part>
                        </tp:taxon-name></italic>
                    </th><th rowspan="1" colspan="1">
                      <italic><tp:taxon-name>
                          <tp:taxon-name-part taxon-name-part-type="genus" reg="Nertera">Nertera</tp:taxon-name-part>
                          <tp:taxon-name-part taxon-name-part-type="species" reg="nigricarpa">nigricarpa</tp:taxon-name-part>
                        </tp:taxon-name></italic>
                    </th></tr><tr><td rowspan="1" colspan="1"><bold>Leaf</bold> Texture</td><td rowspan="1" colspan="1">Nearly fleshy</td><td rowspan="1" colspan="1">Membranous to papery</td><td rowspan="1" colspan="1">Papery to thick-papery</td></tr><tr><td rowspan="1" colspan="1">Veins</td><td rowspan="1" colspan="1">Usually not apparent or, if apparent, slightly convex on upper surface</td><td rowspan="1" colspan="1">Distinctly convex on upper surface</td><td rowspan="1" colspan="1">Usually not apparent or, if apparent, slightly convex on upper surface</td></tr><tr><td rowspan="1" colspan="1">Margins</td><td rowspan="1" colspan="1">Undulate</td><td rowspan="1" colspan="1">Undulate</td><td rowspan="1" colspan="1">Entire without undulating</td></tr><tr><td rowspan="1" colspan="1"><bold>Flower</bold> Colour</td><td rowspan="1" colspan="1">Yellowish</td><td rowspan="1" colspan="1">Yellowish-green</td><td rowspan="1" colspan="1">Purple-black</td></tr><tr><td rowspan="1" colspan="1"><bold>Fruit</bold> Colour</td><td rowspan="1" colspan="1">Red without black spots</td><td rowspan="1" colspan="1">Red with black spots</td><td rowspan="1" colspan="1">Black</td></tr><tr><td rowspan="1" colspan="1"><bold>Seed</bold> Colour</td><td rowspan="1" colspan="1">Yellow-white</td><td rowspan="1" colspan="1">Yellow-white</td><td rowspan="1" colspan="1">Dark-purple</td></tr><tr><td rowspan="1" colspan="1">Ornamentation</td><td rowspan="1" colspan="1">Not striate</td><td rowspan="1" colspan="1">Not striate</td><td rowspan="1" colspan="1">Striate</td></tr></tbody></table></table-wrap></tp:treatment-sec><tp:treatment-sec sec-type="distribution" id="SECID0EQUAE"><title>Distribution and habitat.</title><p><italic><tp:taxon-name><tp:taxon-name-part taxon-name-part-type="genus" reg="Nertera">Nertera</tp:taxon-name-part><tp:taxon-name-part taxon-name-part-type="species" reg="nigricarpa">nigricarpa</tp:taxon-name-part></tp:taxon-name></italic> is endemic in Taiwan, at medium altitudes throughout the Island.</p></tp:treatment-sec><tp:treatment-sec sec-type="material" id="SECID0EBVAE"><title>Specimens examined.</title><p><bold>Taiwan</bold>, <bold>Taipei</bold>: Bunzangun, 6 Aug 1938, <italic>T. Nakamura 673</italic> (TAI); Mt. Chiamu, 11 May 1935, <italic>N. Fukuyama 19242</italic> (TAI); Hsintien, 15 Dec 2000, <italic>Chen</italic> et al. <italic>3771</italic> (TAIF); <bold>Hsinchu</bold>: Mt. Tapachienshan, 6 Sept 1993, <italic>C. L. Huang 71</italic> (HAST), 1 Nov. 1996, <italic>C. M. Wang 2370</italic> (TAIF); <bold>Taichung</bold>: Suyuan, 13 Jan 2000, <italic>Y. P. Cheng 2950</italic> (TAIF); Mt. Pahsien, 7 Aug 1959, <italic>T. I. Chung 2697</italic> (HAST); Mt. Amma, 20 Oct 1957, <italic>T. S. Liu 197</italic> (HAST); <bold>Nantou</bold>: Mayfeng to Sungkang, 21 Jan 1986, <italic>C. I Peng 9079</italic> (HAST); Yuanfeng, 5 Jul 2000, <italic>Y. P. Cheng 3253</italic> (TAIF); Tunyuan to Yunhai, 20 May 1993, <italic>C. C. Liao 1299</italic> (HAST); Tatachiaanpu to Lulinshanchuang, 7 Aug 1991, <italic>W. P. Leu 1208</italic> (HAST); Kuankao to Patungkuan, 4 Jul 1985, <italic>C. I Peng 8181</italic> (HAST); <bold>Chiayi</bold>: Shimeng Valley, 6 Feb 2007, <italic>K. C. Chang</italic> et al. <italic>3802</italic> (TCF); Mt. Ali, 17 Dec 1939, <italic>Nakamura &amp; Yamamoto 4133</italic> (TAI); 10 Oct 1983, <italic>C. I Peng 6018</italic> (HAST); <bold>Kaohsiung</bold>: Chungtzukuan, 19 Dec 2000, <italic>S. J. Yang 29999</italic> (TAIF); Chuyunshan, <italic>H. L. Ho 899</italic> (HAST); <bold>Pingtung</bold>: Mt. Peitawu, 23 May 1918, <italic>E. Matuda 1710</italic> (TAI); 7 Feb 1990, <italic>C. I Peng 13276</italic> (HAST); 5 May 2004, <italic>K. C. Chang 2419</italic> (CHIA); <bold>Ilan</bold>: Fanfan, 27 Aug 1918, <italic>E. Matuda 430</italic> (TAI); Tananao, 21 Jul 1929, <italic>S. Suzuki 628</italic> (TAI); Mt. Chialoshan, 27 Sept 1930, <italic>S. Suzuki 6220</italic> (TAI); Mt. Chililo, 5 Aug 1928, <italic>S. Suzuki s. n</italic>. (TAI); Mt. Taiping, 25 Jul 1929, <italic>S. Suzuki 920</italic> (TAI); 26 Aug 1962, <italic>Kao et al. 4961</italic> (TAI); 2 Mar 1966, <italic>Kao &amp; Chuang 4093</italic> (TAI); 26 Aug 1962, <italic>M. T. Kao 4691</italic> (HAST); Chililo-Hsulawa, 16 Jul 1932, <italic>S. Suzuki 7206</italic> (TAI); Kiyanrawa, 25 Sept 1930, <italic>S. Suzuki 6182</italic> (TAI); <bold>Hualien</bold>: Hoping Logging Trail, 15 Apr 2006, <italic>S. W. Chung</italic> 8489 (TAIF); Mt. Chingshui, 9 Sept 1939, <italic>T. Nakamura 3780</italic> (TAI); Tailoku-Tailokutaishan, 15 Jun 1933, <italic>A. T. Hsieh s. n.</italic> (TAI); Mt. Mukua, 7 Aug 1940, <italic>T. Nakamura 4526</italic> (TAI); 23 Sept 1984, <italic>C. I Peng 7269</italic> (HAST); Tayulin, 17 Oct 2004, <italic>J. H. Lii 1135</italic> (TAI); Mt. Lintien, 12 Feb 1962, <italic>J. M. Chao 810</italic> (TAI); <bold>Taitung</bold>: Siangyang, 18 Mar 2006, <italic>K. C. Chang &amp; C. C. Wang 3069</italic> (TCF).</p><fig id="F2" position="float" orientation="portrait"><object-id xmlns:xlink="http://www.w3.org/1999/xlink" content-type="doi" xlink:type="simple">10.3897/phytokeys.182.70685.figure2</object-id><object-id xmlns:xlink="http://www.w3.org/1999/xlink" content-type="arpha" xlink:type="simple">C57A4A47-E752-5718-8AED-84FA699EDF38</object-id><label>Figure 2.</label><caption><p><italic><tp:taxon-name><tp:taxon-name-part taxon-name-part-type="genus" reg="Nertera">Nertera</tp:taxon-name-part><tp:taxon-name-part taxon-name-part-type="species" reg="nigricarpa">nigricarpa</tp:taxon-name-part></tp:taxon-name></italic> Hayata <bold>A</bold> habit <bold>B</bold> leaf <bold>C</bold> stipule <bold>D</bold> inflorescence <bold>E</bold> flower <bold>F</bold> fruit and <bold>G</bold> seeds.</p></caption><graphic xmlns:xlink="http://www.w3.org/1999/xlink" xlink:href="phytokeys-182-083-g002.jpg" position="float" orientation="portrait" xlink:type="simple" id="oo_590909.jpg"><uri content-type="original_file" xlink:type="simple">https://binary.pensoft.net/fig/590909</uri></graphic></fig></tp:treatment-sec><tp:treatment-sec><!--Section generated to contain objects referenced in tp:taxon-treatment.--><fig id="F1" position="float" orientation="portrait"><object-id xmlns:xlink="http://www.w3.org/1999/xlink" content-type="doi" xlink:type="simple">10.3897/phytokeys.182.70685.figure1</object-id><object-id xmlns:xlink="http://www.w3.org/1999/xlink" content-type="arpha" xlink:type="simple">464D2605-D55B-5749-82A4-CE20B3F97756</object-id><label>Figure 1.</label><caption><p>Photographs of <italic><tp:taxon-name><tp:taxon-name-part taxon-name-part-type="genus" reg="Nertera">Nertera</tp:taxon-name-part><tp:taxon-name-part taxon-name-part-type="species" reg="nigricarpa">nigricarpa</tp:taxon-name-part></tp:taxon-name></italic> Hayata and <italic><tp:taxon-name><tp:taxon-name-part taxon-name-part-type="genus" reg="Nertera">N.</tp:taxon-name-part><tp:taxon-name-part taxon-name-part-type="species" reg="taiwaniana">taiwaniana</tp:taxon-name-part></tp:taxon-name></italic> Masam <bold>A</bold> flower of <italic><tp:taxon-name><tp:taxon-name-part taxon-name-part-type="genus" reg="Nertera">N.</tp:taxon-name-part><tp:taxon-name-part taxon-name-part-type="species" reg="nigricarpa">nigricarpa</tp:taxon-name-part></tp:taxon-name></italic>. <bold>B</bold> flower of <italic><tp:taxon-name><tp:taxon-name-part taxon-name-part-type="genus" reg="Nertera">N.</tp:taxon-name-part><tp:taxon-name-part taxon-name-part-type="species" reg="taiwaniana">taiwaniana</tp:taxon-name-part></tp:taxon-name></italic><bold>C</bold> fruits and leaf shape of <italic><tp:taxon-name><tp:taxon-name-part taxon-name-part-type="genus" reg="Nertera">N.</tp:taxon-name-part><tp:taxon-name-part taxon-name-part-type="species" reg="nigricarpa">nigricarpa</tp:taxon-name-part></tp:taxon-name></italic><bold>D</bold> fruits and leaf shape of <italic><tp:taxon-name><tp:taxon-name-part taxon-name-part-type="genus" reg="Nertera">N.</tp:taxon-name-part><tp:taxon-name-part taxon-name-part-type="species" reg="taiwaniana">taiwaniana</tp:taxon-name-part></tp:taxon-name></italic><bold>E</bold> top side of <italic><tp:taxon-name><tp:taxon-name-part taxon-name-part-type="genus" reg="Nertera">N.</tp:taxon-name-part><tp:taxon-name-part taxon-name-part-type="species" reg="nigricarpa">nigricarpa</tp:taxon-name-part></tp:taxon-name></italic> seed <bold>F</bold> top side of <italic><tp:taxon-name><tp:taxon-name-part taxon-name-part-type="genus" reg="Nertera">N.</tp:taxon-name-part><tp:taxon-name-part taxon-name-part-type="species" reg="taiwaniana">taiwaniana</tp:taxon-name-part></tp:taxon-name></italic> seed <bold>G</bold> underside of <italic><tp:taxon-name><tp:taxon-name-part taxon-name-part-type="genus" reg="Nertera">N.</tp:taxon-name-part><tp:taxon-name-part taxon-name-part-type="species" reg="nigricarpa">nigricarpa</tp:taxon-name-part></tp:taxon-name></italic> seed <bold>H</bold> underside of <italic><tp:taxon-name><tp:taxon-name-part taxon-name-part-type="genus" reg="Nertera">N.</tp:taxon-name-part><tp:taxon-name-part taxon-name-part-type="species" reg="taiwaniana">taiwaniana</tp:taxon-name-part></tp:taxon-name></italic> seed. Scale bars: 2 mm.</p></caption><graphic xmlns:xlink="http://www.w3.org/1999/xlink" xlink:href="phytokeys-182-083-g001.jpg" position="float" orientation="portrait" xlink:type="simple" id="oo_590908.jpg"><uri content-type="original_file" xlink:type="simple">https://binary.pensoft.net/fig/590908</uri></graphic></fig></tp:treatment-sec></tp:taxon-treatment>
