# Supplementary material for: Re-appraisal of Nertera (Rubiaceae) in Taiwan
Source: PhytoKeys. 2021 Sep 20;182:83–91. doi: 10.3897/phytokeys.182.70685 (PMC8476481; doi:10.3897/phytokeys.182.70685)
Supplement: XML Treatment for Nertera taiwaniana [file phytokeys.182.70685-treatment3.xml]

<!DOCTYPE tp:taxon-treatment
  PUBLIC "-//TaxonX//DTD Taxonomic Treatment Publishing DTD v0 20100105//EN" "tax-treatment-NSO.dtd">
<tp:taxon-treatment xmlns:tp="http://www.plazi.org/taxpub"><tp:treatment-meta><kwd-group><label>Taxon classification</label><kwd><named-content xmlns:xlink="http://www.w3.org/1999/xlink" content-type="kingdom">Plantae</named-content></kwd><kwd><named-content xmlns:xlink="http://www.w3.org/1999/xlink" content-type="order">Gentianales</named-content></kwd><kwd><named-content xmlns:xlink="http://www.w3.org/1999/xlink" content-type="family">Rubiaceae</named-content></kwd></kwd-group><mixed-citation publication-type="journal"><person-group><name><surname>Chen</surname><given-names>Wei-Chih</given-names></name><name><surname>Wang</surname><given-names>Chih-Chiang</given-names></name><name><surname>Chang</surname><given-names>Kun-Cheng</given-names></name></person-group><article-title>Re-appraisal of <italic><tp:taxon-name><tp:taxon-name-part taxon-name-part-type="genus" reg="Nertera">Nertera</tp:taxon-name-part></tp:taxon-name></italic> (<tp:taxon-name><tp:taxon-name-part taxon-name-part-type="family">Rubiaceae</tp:taxon-name-part></tp:taxon-name>) in Taiwan</article-title><source>PhytoKeys</source><day>20</day><month>9</month><year>2021</year><volume>182</volume><fpage>83</fpage><lpage>91</lpage><pub-id pub-id-type="doi">10.3897/phytokeys.182.70685</pub-id></mixed-citation></tp:treatment-meta><tp:nomenclature><tp:taxon-name>
              <object-id xmlns:xlink="http://www.w3.org/1999/xlink" content-type="arpha" xlink:type="simple">67BC7BD2-7A54-5EAA-8445-D957FB69316F</object-id>
              <tp:taxon-name-part taxon-name-part-type="genus" reg="Nertera">Nertera</tp:taxon-name-part>
              <tp:taxon-name-part taxon-name-part-type="species" reg="taiwaniana">taiwaniana</tp:taxon-name-part>
            </tp:taxon-name><tp:taxon-authority>Masam., Trans. Nat. Hist. Soc. Form. 28: 144. 1938.</tp:taxon-authority><xref ref-type="fig" rid="F1">Figs 1b, d, f, h</xref><xref ref-type="fig" rid="F3">, 3</xref><xref ref-type="table" rid="T1">; Table 1</xref><tp:nomenclature-citation-list><tp:nomenclature-citation><tp:taxon-name>
                  <tp:taxon-name-part taxon-name-part-type="genus" reg="Nertera">Nertera</tp:taxon-name-part>
                  <tp:taxon-name-part taxon-name-part-type="species" reg="granadensis">granadensis</tp:taxon-name-part>
                </tp:taxon-name><comment>auct. non Druce; Liu &amp; Yang, Fl. Taiwan 2<sup>nd</sup> 4: 306. pro parte; Chen &amp; Taylor, Fl. China 19: 257. 2011. syn. <tp:taxon-name><tp:taxon-name-part taxon-name-part-type="genus" reg="Nertera">N.</tp:taxon-name-part><tp:taxon-name-part taxon-name-part-type="species" reg="taiwaniana">taiwaniana</tp:taxon-name-part></tp:taxon-name>.</comment></tp:nomenclature-citation><tp:nomenclature-citation><tp:taxon-name>
                  <tp:taxon-name-part taxon-name-part-type="genus" reg="Nertera">Nertera</tp:taxon-name-part>
                  <tp:taxon-name-part taxon-name-part-type="species" reg="depressa">depressa</tp:taxon-name-part>
                </tp:taxon-name><comment>auct. non Banks &amp; Sol. ex Gaertn: Yamamoto, Journ. Soc. Trop. Agr. 10: 276. 1938, 12: 24. 1940; Chao, Fl. Taiwan 4: 315. pro parte; Ko, Fl. Reipubl. Popularis Sin. 71 (2): 164. syn. <tp:taxon-name><tp:taxon-name-part taxon-name-part-type="genus" reg="Nertera">N.</tp:taxon-name-part><tp:taxon-name-part taxon-name-part-type="species" reg="taiwaniana">taiwaniana</tp:taxon-name-part></tp:taxon-name>.</comment></tp:nomenclature-citation></tp:nomenclature-citation-list></tp:nomenclature><tp:treatment-sec sec-type="notes" id="SECID0EW3AE"><title>Notes.</title><p>Creeping herbs; branches slender, 5–15 cm long, glabrous. Leaves opposite, deltoid to ovate, membranous to papery, 4–12 mm long, 2–8 mm wide, apex acute to acuminate, base cordate or truncate, margins entire, more or less undulate; petioles 1.5–6 mm long; secondary veins 2–3 on each side of mid-vein, distinctly convex on upper surface, not apparent on lower surface; stipules triangular, membranous, ca. 1.5 mm long and 1.5 mm wide. Flowers sessile, solitary, terminal, ca. 2 mm long and 1.8 mm wide; calyx truncate, glabrous; corolla yellowish-green, lobes 4, deltoid to ovate, ca. 0.7 mm long and 0.6 mm wide, apex acute; stamens 4, anthers oblong, ca. 0.29 mm long and 0.15 mm in diameter, filaments ca. 0.5 mm long; ovary ellipsoid, two-celled, each with one ovule; two styles, free, ca. 1 mm long. Fruit globose drupe, 4.5–6.5 mm in diameter, red with black spots at maturity; seeds 2, yellowish-white, long-ovate to spathulate, 2.5–3.5 mm long, 1.5–2 mm wide, surfaces smooth.</p><fig id="F3" position="float" orientation="portrait"><object-id xmlns:xlink="http://www.w3.org/1999/xlink" content-type="doi" xlink:type="simple">10.3897/phytokeys.182.70685.figure3</object-id><object-id xmlns:xlink="http://www.w3.org/1999/xlink" content-type="arpha" xlink:type="simple">56C4B7AF-487D-559F-B48E-1F1669530090</object-id><label>Figure 3.</label><caption><p><italic><tp:taxon-name><tp:taxon-name-part taxon-name-part-type="genus" reg="Nertera">Nertera</tp:taxon-name-part><tp:taxon-name-part taxon-name-part-type="species" reg="taiwaniana">taiwaniana</tp:taxon-name-part></tp:taxon-name></italic> Masam <bold>A</bold> habit <bold>B</bold> leaf <bold>C</bold> stipule <bold>D</bold> inflorescence <bold>E</bold> flower <bold>F</bold> fruit and <bold>G</bold> seeds.</p></caption><graphic xmlns:xlink="http://www.w3.org/1999/xlink" xlink:href="phytokeys-182-083-g003.jpg" position="float" orientation="portrait" xlink:type="simple" id="oo_590910.jpg"><uri content-type="original_file" xlink:type="simple">https://binary.pensoft.net/fig/590910</uri></graphic></fig></tp:treatment-sec><tp:treatment-sec sec-type="distribution" id="SECID0EB5AE"><title>Distribution and habitat.</title><p><italic><tp:taxon-name><tp:taxon-name-part taxon-name-part-type="genus" reg="Nertera">Nertera</tp:taxon-name-part><tp:taxon-name-part taxon-name-part-type="species" reg="taiwaniana">taiwaniana</tp:taxon-name-part></tp:taxon-name></italic> is endemic in Taiwan. Growing on hillsides at medium altitudes in the eastern and southern parts of the Island.</p></tp:treatment-sec><tp:treatment-sec sec-type="material" id="SECID0ES5AE"><title>Specimens examined.</title><p><bold>Taiwan, Pingtung</bold>: Chunjih Hsiang, 30 Dec 1999, <italic>C. I Peng 17902</italic> (HAST); Tahan Forest Road, 26 Jul 2001, <italic>Y. Y. Huang 554</italic> (HAST); Chinshuiying, 23 Jun 1999, <italic>K. F. Chung 1348</italic> (HAST); 18 May 2008, <italic>K. C. Chang &amp; C. C. Wang 4447</italic> (TCF); 6 Jun 2009, <italic>K. C. Chang &amp; C. C. Wang s. n.</italic> (TCF); <bold>Ilan</bold>: Shenmihu, 28 Dec 1987, <italic>Y. M. Hsu 554</italic> (TAI); Chialohu, 10 May 2002, <italic>C. I Huang 815</italic> (HAST); Mt. Taiping, 22 Dec. 1995, <italic>C. H. Chen 1519</italic> (HAST); Mt. Fanpao, 17 Apr 1996, <italic>C. C. Liao 1798</italic> (HAST); <bold>Taitung</bold>: Mt. Sung, 30 Aug 1932, <italic>S. Suzuki s. n.</italic> (TAI); 13 May 1988, <italic>S. Y. Lu 22900</italic> (TAIF); Mt. Kutzulun, 20 Jul 1937, <italic>H. Simizu 3888</italic> (<italic><tp:taxon-name><tp:taxon-name-part taxon-name-part-type="genus" reg="Nertera">Nertera</tp:taxon-name-part><tp:taxon-name-part taxon-name-part-type="species" reg="taiwaniana">taiwaniana</tp:taxon-name-part></tp:taxon-name></italic>, holotype: TAI!).</p><sec sec-type="Excluded species to the Flora of Taiwan" id="SECID0ECAAG"><title>Excluded species to the Flora of Taiwan</title></sec></tp:treatment-sec><tp:treatment-sec><!--Section generated to contain objects referenced in tp:taxon-treatment.--><fig id="F1" position="float" orientation="portrait"><object-id xmlns:xlink="http://www.w3.org/1999/xlink" content-type="doi" xlink:type="simple">10.3897/phytokeys.182.70685.figure1</object-id><object-id xmlns:xlink="http://www.w3.org/1999/xlink" content-type="arpha" xlink:type="simple">464D2605-D55B-5749-82A4-CE20B3F97756</object-id><label>Figure 1.</label><caption><p>Photographs of <italic><tp:taxon-name><tp:taxon-name-part taxon-name-part-type="genus" reg="Nertera">Nertera</tp:taxon-name-part><tp:taxon-name-part taxon-name-part-type="species" reg="nigricarpa">nigricarpa</tp:taxon-name-part></tp:taxon-name></italic> Hayata and <italic><tp:taxon-name><tp:taxon-name-part taxon-name-part-type="genus" reg="Nertera">N.</tp:taxon-name-part><tp:taxon-name-part taxon-name-part-type="species" reg="taiwaniana">taiwaniana</tp:taxon-name-part></tp:taxon-name></italic> Masam <bold>A</bold> flower of <italic><tp:taxon-name><tp:taxon-name-part taxon-name-part-type="genus" reg="Nertera">N.</tp:taxon-name-part><tp:taxon-name-part taxon-name-part-type="species" reg="nigricarpa">nigricarpa</tp:taxon-name-part></tp:taxon-name></italic>. <bold>B</bold> flower of <italic><tp:taxon-name><tp:taxon-name-part taxon-name-part-type="genus" reg="Nertera">N.</tp:taxon-name-part><tp:taxon-name-part taxon-name-part-type="species" reg="taiwaniana">taiwaniana</tp:taxon-name-part></tp:taxon-name></italic><bold>C</bold> fruits and leaf shape of <italic><tp:taxon-name><tp:taxon-name-part taxon-name-part-type="genus" reg="Nertera">N.</tp:taxon-name-part><tp:taxon-name-part taxon-name-part-type="species" reg="nigricarpa">nigricarpa</tp:taxon-name-part></tp:taxon-name></italic><bold>D</bold> fruits and leaf shape of <italic><tp:taxon-name><tp:taxon-name-part taxon-name-part-type="genus" reg="Nertera">N.</tp:taxon-name-part><tp:taxon-name-part taxon-name-part-type="species" reg="taiwaniana">taiwaniana</tp:taxon-name-part></tp:taxon-name></italic><bold>E</bold> top side of <italic><tp:taxon-name><tp:taxon-name-part taxon-name-part-type="genus" reg="Nertera">N.</tp:taxon-name-part><tp:taxon-name-part taxon-name-part-type="species" reg="nigricarpa">nigricarpa</tp:taxon-name-part></tp:taxon-name></italic> seed <bold>F</bold> top side of <italic><tp:taxon-name><tp:taxon-name-part taxon-name-part-type="genus" reg="Nertera">N.</tp:taxon-name-part><tp:taxon-name-part taxon-name-part-type="species" reg="taiwaniana">taiwaniana</tp:taxon-name-part></tp:taxon-name></italic> seed <bold>G</bold> underside of <italic><tp:taxon-name><tp:taxon-name-part taxon-name-part-type="genus" reg="Nertera">N.</tp:taxon-name-part><tp:taxon-name-part taxon-name-part-type="species" reg="nigricarpa">nigricarpa</tp:taxon-name-part></tp:taxon-name></italic> seed <bold>H</bold> underside of <italic><tp:taxon-name><tp:taxon-name-part taxon-name-part-type="genus" reg="Nertera">N.</tp:taxon-name-part><tp:taxon-name-part taxon-name-part-type="species" reg="taiwaniana">taiwaniana</tp:taxon-name-part></tp:taxon-name></italic> seed. Scale bars: 2 mm.</p></caption><graphic xmlns:xlink="http://www.w3.org/1999/xlink" xlink:href="phytokeys-182-083-g001.jpg" position="float" orientation="portrait" xlink:type="simple" id="oo_590908.jpg"><uri content-type="original_file" xlink:type="simple">https://binary.pensoft.net/fig/590908</uri></graphic></fig><table-wrap id="T1" position="float" orientation="portrait"><label>Table 1.</label><caption><p>Comparison of Taiwanese <italic><tp:taxon-name><tp:taxon-name-part taxon-name-part-type="genus" reg="Nertera">Nertera</tp:taxon-name-part></tp:taxon-name></italic> native species and the excluded species <italic><tp:taxon-name><tp:taxon-name-part taxon-name-part-type="genus" reg="Nertera">Nertera</tp:taxon-name-part><tp:taxon-name-part taxon-name-part-type="species" reg="granadensis">granadensis</tp:taxon-name-part></tp:taxon-name></italic>.</p></caption><table id="TID0EHSAE" rules="all"><tbody><tr><th rowspan="1" colspan="1"/><th rowspan="1" colspan="1">
                      <italic><tp:taxon-name>
                          <tp:taxon-name-part taxon-name-part-type="genus" reg="Nertera">Nertera</tp:taxon-name-part>
                          <tp:taxon-name-part taxon-name-part-type="species" reg="granadensis">granadensis</tp:taxon-name-part>
                        </tp:taxon-name></italic>
                    </th><th rowspan="1" colspan="1">
                      <italic><tp:taxon-name>
                          <tp:taxon-name-part taxon-name-part-type="genus" reg="Nertera">Nertera</tp:taxon-name-part>
                          <tp:taxon-name-part taxon-name-part-type="species" reg="taiwaniana">taiwaniana</tp:taxon-name-part>
                        </tp:taxon-name></italic>
                    </th><th rowspan="1" colspan="1">
                      <italic><tp:taxon-name>
                          <tp:taxon-name-part taxon-name-part-type="genus" reg="Nertera">Nertera</tp:taxon-name-part>
                          <tp:taxon-name-part taxon-name-part-type="species" reg="nigricarpa">nigricarpa</tp:taxon-name-part>
                        </tp:taxon-name></italic>
                    </th></tr><tr><td rowspan="1" colspan="1"><bold>Leaf</bold> Texture</td><td rowspan="1" colspan="1">Nearly fleshy</td><td rowspan="1" colspan="1">Membranous to papery</td><td rowspan="1" colspan="1">Papery to thick-papery</td></tr><tr><td rowspan="1" colspan="1">Veins</td><td rowspan="1" colspan="1">Usually not apparent or, if apparent, slightly convex on upper surface</td><td rowspan="1" colspan="1">Distinctly convex on upper surface</td><td rowspan="1" colspan="1">Usually not apparent or, if apparent, slightly convex on upper surface</td></tr><tr><td rowspan="1" colspan="1">Margins</td><td rowspan="1" colspan="1">Undulate</td><td rowspan="1" colspan="1">Undulate</td><td rowspan="1" colspan="1">Entire without undulating</td></tr><tr><td rowspan="1" colspan="1"><bold>Flower</bold> Colour</td><td rowspan="1" colspan="1">Yellowish</td><td rowspan="1" colspan="1">Yellowish-green</td><td rowspan="1" colspan="1">Purple-black</td></tr><tr><td rowspan="1" colspan="1"><bold>Fruit</bold> Colour</td><td rowspan="1" colspan="1">Red without black spots</td><td rowspan="1" colspan="1">Red with black spots</td><td rowspan="1" colspan="1">Black</td></tr><tr><td rowspan="1" colspan="1"><bold>Seed</bold> Colour</td><td rowspan="1" colspan="1">Yellow-white</td><td rowspan="1" colspan="1">Yellow-white</td><td rowspan="1" colspan="1">Dark-purple</td></tr><tr><td rowspan="1" colspan="1">Ornamentation</td><td rowspan="1" colspan="1">Not striate</td><td rowspan="1" colspan="1">Not striate</td><td rowspan="1" colspan="1">Striate</td></tr></tbody></table></table-wrap></tp:treatment-sec></tp:taxon-treatment>
