# Supplementary material for: Re-appraisal of Nertera (Rubiaceae) in Taiwan
Source: PhytoKeys. 2021 Sep 20;182:83–91. doi: 10.3897/phytokeys.182.70685 (PMC8476481; doi:10.3897/phytokeys.182.70685)
Supplement: XML Treatment for Nertera granadensis [file phytokeys.182.70685-treatment4.xml]

<!DOCTYPE tp:taxon-treatment
  PUBLIC "-//TaxonX//DTD Taxonomic Treatment Publishing DTD v0 20100105//EN" "tax-treatment-NSO.dtd">
<tp:taxon-treatment xmlns:tp="http://www.plazi.org/taxpub"><tp:treatment-meta><kwd-group><label>Taxon classification</label><kwd><named-content xmlns:xlink="http://www.w3.org/1999/xlink" content-type="kingdom">Plantae</named-content></kwd><kwd><named-content xmlns:xlink="http://www.w3.org/1999/xlink" content-type="order">Gentianales</named-content></kwd><kwd><named-content xmlns:xlink="http://www.w3.org/1999/xlink" content-type="family">Rubiaceae</named-content></kwd></kwd-group><mixed-citation publication-type="journal"><person-group><name><surname>Chen</surname><given-names>Wei-Chih</given-names></name><name><surname>Wang</surname><given-names>Chih-Chiang</given-names></name><name><surname>Chang</surname><given-names>Kun-Cheng</given-names></name></person-group><article-title>Re-appraisal of <italic><tp:taxon-name><tp:taxon-name-part taxon-name-part-type="genus" reg="Nertera">Nertera</tp:taxon-name-part></tp:taxon-name></italic> (<tp:taxon-name><tp:taxon-name-part taxon-name-part-type="family">Rubiaceae</tp:taxon-name-part></tp:taxon-name>) in Taiwan</article-title><source>PhytoKeys</source><day>20</day><month>9</month><year>2021</year><volume>182</volume><fpage>83</fpage><lpage>91</lpage><pub-id pub-id-type="doi">10.3897/phytokeys.182.70685</pub-id></mixed-citation></tp:treatment-meta><tp:nomenclature><tp:taxon-name>
              <object-id xmlns:xlink="http://www.w3.org/1999/xlink" content-type="arpha" xlink:type="simple">14AB6D70-C3BA-508E-8E4C-E761DDC7E6F5</object-id>
              <tp:taxon-name-part taxon-name-part-type="genus" reg="Nertera">Nertera</tp:taxon-name-part>
              <tp:taxon-name-part taxon-name-part-type="species" reg="granadensis">granadensis</tp:taxon-name-part>
            </tp:taxon-name><tp:taxon-authority>(Mutis ex L. f.) Druce, Rep. Bot. Soc. Exch. Club Brit. Isles 1916: 637. 1917; Chen &amp; Taylor, Fl. China 19: 257. 2011. excl. Taiwan – Gomozia granadensis Mutis ex L. f., Suppl. Pl. 129. 1781.</tp:taxon-authority></tp:nomenclature><tp:treatment-sec sec-type="material" id="SECID0E6BAG"><title>Specimens examined.</title><p><bold>Colombia. South America</bold>: no date, <italic>Mutis s.n.</italic> (LINN).</p></tp:treatment-sec><tp:treatment-sec sec-type="distribution" id="SECID0ETCAG"><title>Distribution and notes.</title><p><italic><tp:taxon-name><tp:taxon-name-part taxon-name-part-type="genus" reg="Nertera">Nertera</tp:taxon-name-part><tp:taxon-name-part taxon-name-part-type="species" reg="granadensis">granadensis</tp:taxon-name-part></tp:taxon-name></italic> has an unusually extensive transcontinental distribution surrounding the Pacific Ocean, occurring from New Zealand subantarctic Islands (Tristan da Cunha), South America (Argentina, Bolivia, Chile, Colombia, Ecuador, Peru, Venezuela), Central America (Costa Rica, El Salvador, Guatemala, Honduras, Nicaragua, Panama), North America (Mexico) and in Hawaii, eastern Australia, Indonesia, Malaysia, Papua New Guinea and the Philippines. As we observed that the morphology of <italic><tp:taxon-name><tp:taxon-name-part taxon-name-part-type="genus" reg="Nertera">Nertera</tp:taxon-name-part></tp:taxon-name></italic> populations differed between regions, further and more detailed research is necessary for classification. Considering the current evidence, we suggest that <italic><tp:taxon-name><tp:taxon-name-part taxon-name-part-type="genus" reg="Nertera">N.</tp:taxon-name-part><tp:taxon-name-part taxon-name-part-type="species" reg="granadensis">granadensis</tp:taxon-name-part></tp:taxon-name></italic> is excluded from the Flora of Taiwan.</p></tp:treatment-sec></tp:taxon-treatment>
